# Supplementary material for: Association of Life’s Essential 8 with all-cause mortality in asthma patients: evidence from NHANES 2005–2018
Source: Front Nutr. 2025 Jun 17;12:1603875. doi: 10.3389/fnut.2025.1603875 (PMC12209392; doi:10.3389/fnut.2025.1603875)
Supplement: Supplementary file 1 [file Data_Sheet_1.zip]

Archive with 5 entries (5 files):
- Supplementary Data Sheet 1/Supplementary figure 1.docx
- Supplementary Data Sheet 1/Supplementary Materials S1.docx
- Supplementary Data Sheet 1/Supplementary table 1.docx
- Supplementary Data Sheet 1/Supplementary table 2.docx
- Supplementary Data Sheet 1/Supplementary table 3.docx
